# Supplementary material for: Evaluation of Toxic Properties of New Glycopeptide Flavancin on Rats
Source: Pharmaceuticals (Basel). 2022 May 25;15(6):661. doi: 10.3390/ph15060661 (PMC9228439; doi:10.3390/ph15060661)
Supplement: Supplementary file 1 [file pharmaceuticals-15-00661-s001.zip]

Archive with 1 entries (1 files):
- pharmaceuticals-1695064-supplementary.pdf
